# Supplementary material for: eIF3a Destabilization and TDP-43 Alter Dynamics of Heat-Induced Stress Granules
Source: Int J Mol Sci. 2021 May 13;22(10):5164. doi: 10.3390/ijms22105164 (PMC8153170; doi:10.3390/ijms22105164)
Supplement: Supplementary file 1 [file ijms-22-05164-s001.zip]

Archive with 10 entries (10 files):
- Malcova et al Figure S4.pdf
- Malcova et al Figure S5.pdf
- Malcova et al Figure S6.pdf
- Malcova et al Figure S7.pdf
- Malcova et al Figure S8.pdf
- Malcova et al. - Supplementary Tables S1-S3-03052021.pdf
- Video S1-Movement of Rpg1-3-GFP-labeled SGs in association with Dcp2-TagRFP-T after HS at 42°C..avi
- Malcova et al Figure S1.pdf
- Malcova et al Figure S2.pdf
- Malcova et al Figure S3.pdf
